# Supplementary material for: The HP1 box of KAP1 organizes HP1α for silencing of endogenous retroviral elements in embryonic stem cells
Source: Nat Commun. 2025 May 31;16:5066. doi: 10.1038/s41467-025-60279-2 (PMC12126490; doi:10.1038/s41467-025-60279-2)
Supplement: Supplementary file 3 — Source Data [file 41467_2025_60279_MOESM3_ESM.xlsx]

## Sheet: Figure 2b,e
	Figure 2b
	KAP1Hbox (µM) concentration	Δ Fluorescence (x105)						Figure 2e
		Expt 1	Expt 2	Expt 3					mFo-DFc omit map
	0	0	0	0					contour : 2.5 sigma level
	0.39	24707.3	46528	2244.75
	0.69	51213	70760.3	20027.2
	1.1	75922.8	95970.3	50832.9
	1.6	99956.9	123076	65068.1
	2.1	111587	135759	72336.1
	3.1	118198	153341	92955.9
	4.1	131309	169579	96934.4
	5.1	138835	179634	106159
	7	145010	193646	116112
	11	155882	202500	123562

## Sheet: Figure 3g,h
	Figure 3g									Strep blot (Ladder can be seen)
		KAP1 blot (Ladder observed)
	Ladder
	250
	150									37
	100
	75
	50
	37
	25
	20
	15
	10
		Cropped entire blot
												Cropped Strep blot
	Figure 3h
		Flag blot
												Strep blot (GFP and KAP1--ladder can be observed in image)
		colorimetric image for flag blot to highlight ladder
												cropped Strep blot
		cropped flag blot (HP1-y)

## Sheet: Figure 4
	Figure 4a top				Figure 4b top
	Figure 4a bottom				Figure 4b bottom

## Sheet: Figure 6d
Figure 6d
The detailed MD protocol

## Sheet: Figure 7a
Figure 7a

## Sheet: Supplementary Figure 6
Supplementary Figure 6a left				Supplementary Figure 6a right
Supplementary Figure 6b left				Supplementary Figure 6b right

## Sheet: Supplementary Figure 7
	Supplementary Figure 7a left				Supplementary Figure 7a right
	Supplementary Figure 7b left				Supplementary Figure 7b right
